# Supplementary material for: Exacerbation of Fatality Rates Induced by Poor Air Quality Due to Open-Air Mass Funeral Pyre Cremation during the Second Wave of COVID-19
Source: Toxics. 2022 Jun 6;10(6):306. doi: 10.3390/toxics10060306 (PMC9227097; doi:10.3390/toxics10060306)
Supplement: Supplementary file 1 [file toxics-10-00306-s001.zip]

Archive with 4 entries (2 files):
- toxics-1747839-supplementary/
- toxics-1747839-supplementary/figS/
- toxics-1747839-supplementary/figS/Figure S1.pdf
- toxics-1747839-supplementary/figS/Figure S2.pdf
